# Supplementary material for: Effect of Subinhibitory Concentrations of Antibiotics and Disinfectants on ISAba-Mediated Inactivation of Lipooligosaccharide Biosynthesis Genes in Acinetobacter baumannii
Source: Antibiotics (Basel). 2021 Oct 16;10(10):1259. doi: 10.3390/antibiotics10101259 (PMC8532902; doi:10.3390/antibiotics10101259)
Supplement: Supplementary file 1 [file antibiotics-10-01259-s001.zip]

Archive with 1 entries (1 files):
- antibiotics-1409892-supplementary.pdf
